# Supplementary material for: Increased Risk of Thrombocytopenia and Death in Patients with Bacteremia Caused by High Alpha Toxin-Producing Methicillin-Resistant Staphylococcus aureus
Source: Toxins (Basel). 2021 Oct 14;13(10):726. doi: 10.3390/toxins13100726 (PMC8537302; doi:10.3390/toxins13100726)
Supplement: Supplementary file 1 [file toxins-13-00726-s001.zip]

Archive with 1 entries (1 files):
- toxins-1355765 -su-proof from author-send for xml.pdf
